# Supplementary material for: Skin-resident Langerhans cells drive neuropathic pain via chemokine-dependent neuron-immune communication
Source: J Clin Invest. 2026 Apr 30;136(12):e192328. doi: 10.1172/JCI192328 (PMC13262737; doi:10.1172/JCI192328)
Supplement: Supporting data values [file jci-136-192328-s225.xlsx]

## Sheet: Fig 1 and suppl Fig 1
Fig 1A			Fig 1E
RD	HFD			RD				HFD
639.506	874.074		2 weeks	618.519	548.148	606.782		790.741	725.926	291.493
348.148	872.84		4 weeks	548.148	654.372	416.419		713.861	690.065	410.47
439.506	864.197		6 weeks	475.907	517.549	666.27		713.861	624.628	648.424	749.554
459.26	611.111		8 weeks	368.828	350.982	481.856	535.396	642.475	660.321	684.117
	565		10 weeks	639.506	348.148	439.506	459.26	874.074	872.84	864.197
Fig 1G																	Fig 1H
2W GTT	2W von Frey	2W LC density	4W GTT	4W von Frey	4W LC density	6W GTT	6W von Frey	6W LC density	8W GTT	8W von Frey	8W LC density	10W GTT	10W von Frey	10W LC density			10W von Frey	10W LC density
98	1.24918	855.556	93	0.29156	713.861	141	0.47712	713.861	209	0.06812	684.117	189	0.06812	874.074			0.06812	874.074
85	1.00077	725.926	78	0.39302	690.065	191	0.38746	624.628	281	0.16943	660.321	179	0.07851	872.84			0.07851	872.84
92	1.479	291.493	98	0.36924	410.47	148	0.31505	648.424	154	0.13947	642.475	347	0.0942	864.198			0.0942	864.198
89	1.76261		120	1.76261		145	0.34077	749.554	181	0.26266		316	0.128	829.63			0.128	829.63
78	1.347		82	0.54037		141	0.81217					145	0.13947	622.222			0.13947	622.222
74	1.2489		114	0.82064		309	0.69916					188	0.16943	600			0.16943	600
			100	2.26048		172	0.8472					198	0.19159	577.778			0.19159	577.778
			94	1.29355									0.2365				0.2365
			135	0.81664									0.26266				0.26266
Suppl Fig 1A			Suppl. Fig. 1 B
RD	HFD		2W GTT	2W von Frey	2W LC density	4W GTT	4W von Frey	4W LC density	6W GTT	6W von Frey	6W LC density	8W GTT	8W von Frey	8W LC density	10W GTT	10W von Frey	10W LC density
261.749	428.316		74	1.37667	629.63	91	1.14675	410.47	134	1.42977	475.907	129	0.40743	368.828	91	0.98778	639.506
493.754	422.368		77	0.9119	607.407	63	1.54533	654.372	89	1.53839	517.549	98	0.96444	368.828	93	0.99295	639.506
279.595			85	1.38	606.782	64	1.14675	416.419	90	1.6474	666.27	95	0.74272	350.982	80	1.61272	348.148
			98	0.919		73	1.33929		95	0.78393		138	0.80283	481.856	117	1.12712	439.506
			89	1.567		112	2.12939		119	1.08741		116	1.11667	535.396	106	1.36155	459.26
			120	1.768		114	3.74262		120	1.44484		93	0.93393		89	1.40403
			78	1.489		116	0.91924		117	1.21358						1.60065
						98										1.61272
																0.49104
																1.51616
Suppl Fig 1D
	RD										HFD
baseline	20	20	19	18	19	21	22	20	20	20	20	19	21	17	20	19	20	20	19	20
10 weeks	20	20	20	18	19	22	22	24	22	21	21	28	27	30	35	29	30	24	30	23
Suppl Fig 1E
	RD														HFD
Fasting	85	106	68	60	70	59	65	73	71	64	76	53	52	45	87	91	86	87	114	104	107	71	98	111	82	97
120'	90	123	94	99	89	82	96	100	123	95	75	104	98	85	99	111	149	105	142	129	84	151	137	171	197	153
Suppl Fig 1F			Suppl Fig 1H					Suppl Fig 1G
RD	HFD		RD female	RD male	HFD female	HFD male		RD	HFD
1.5211	0.219739		719.81	639.506	648.424	874.074		719.81	648.424
0.611507	0.200137		743.605	348.148	868.531	872.84		743.605	868.531
0.421115	0.223615		707.912	439.506	684.117	864.197		707.912	684.117
0.888095	0.270814		422.368	459.26	547.293	611.111		612.731	547.293
0.458711	0.180024			500		565
1.55197	0.250693			444.444
0.491063	0.224986			517.549
0.787625	0.137468			416.419
0.886674
1.03033
0.552389
0.590925
0.375463
0.267846

## Sheet: Fig 2 and Suppl Fig 2
Fig 2 C-D
	Age at Biopsy	Duration of PN	Duration of diabetes (yrs)	NRS	DN4	IENFD	Cut-off	deltaIENFD	Severity (0-1-2-3)	BMI	Length (total), Neuron Structure (Neurite) (µm)	# Branch Points (total), Neuron Structure (Neurite)	Volume, Neuron Volume (Neurite) (µm³)	Surface Area, Neuron Volume (Neurite) (µm²)	No of LC mean	Length (total) SUM	Branch Points (total) SUM	Neuron Volume (µm³) SUM	Surface Area (µm²) SUM
D1	51	2	2	7	6	3.9	4.3	-0.4	2	31.6	666.05	75.2	1338.68	3598.39	17.33	10154.8	1143	20895.8	55298.6
D2	68	8	15	5	8	0.7	3.2	-2.5	2	32	549.31	57.47	1662.2	3818.01	3.67	2157.37	231	6412.47	14663.2
D3	65	9	5	9	7	2.3	3.2	-0.9	3	19.5	131.24	10.62	702.68	1230.14	8	1095.47	88.33	5925.47	10332.4
D4	50	4	4	10	7	0.2	4.3	-4.1	3		269.65	25.79	1088.64	2003.33	17.67	4943.27	474	19880.5	36633.4
D5	55	10	12	7	4	0	3.5	-3.5	2	22.2	230.12	20.04	1286.37	2076.07	13.67	2803.35	243.33	15614.3	25275.8
D6	61	5	16	9	6	0.9	2.8	-1.9	3	21.6	2246.89	245.14	4338.04	12583	8.67	4400.4	476.33	8694.2	24838
D7	70	4	30	5	7	0.8	2.1	-1.3	2	21.3	1008.99	115.47	2092.34	5538.33	16.33	7884.74	900	16365.7	43341.3
D8	69	1	2	7	2	2.4	2.8	-0.4	2	30.9	487.97	51.31	1042.37	2909.38	6	3569.71	374.33	7493.5	21141.7
D9	53	15	18	7	6	0	4.3	-4.3	2	26.3	1770.33	189.81	3720.01	10183.6	7.33	2817.8	291.67	6321.62	17027.5
D10	31	6	3	7	7	6.5	5.2	1.3	2	24.7	84.28	6.13	400.19	774.63	9.33	526.45	38	2512.94	4864.67
D11	44	4	7	5	2	6.3	4.4	1.9	2	24.1	454.72	48.56	1064.98	2741.94	12.33	5874.35	628.33	13529.9	35084.9
D12	70	4	3	7	4	1.5	2.1	-0.6	1	25.3	41.89	2	250.44	479.38	8.33	208.92	8.33	1319.61	2484.76
D13	64	1	2	4	4	2.2	3.2	-1	1	18.8	67.2	4.67	318.92	663.18	1	146.38	9.33	685.36	1446.16
D14	70	4	4	4	4	7.3	2.2	5.1	1	23.5	916.26	102.5	1521.77	4682.03	0	5497.56	615	9130.6	28092.2
D15	79	4	7	8	3	2.6	2.1	0.5	1		548.31	58.06	1069.36	3040.25	10	4429.18	468.5	8610.05	24586.2
H1	66						3.2				297.93	27.67	1230.28	2244.69	5	1471.69	136.67	6152.5	11186.2
H2	60					8.9	3.2	5.7			256.53	23.79	535.24	1565.15	7.67	2715.91	251.33	5625.04	16489.7
H3	70					5	2.2	2.8			1917.79	219.47	4242.62	11085	20.33	8762.33	1002.33	18873.7	49886.2
H4	56					3.9	3.5	0.4			442.87	48.01	884.76	2533.81	11.67	5589.04	605.33	11115	31895.4
H5	33					5.9	5.2	0.7			557.28	58.12	1328.88	3438.69	14.33	6269.51	656.33	14971	38621.7
H6	59					5.9	3.5	2.4			261.16	23.92	720.91	1781.25	4.33	1223.35	112	3349.12	8318.09
H7	46					4.3	4.4	-0.1			349.6	34.76	1052.66	2359	9.33	1826.62	152.67	9987.04	16670.4
H8	46					8.5	5.7	2.8			83.2	5.46	589.82	960.4	13.67	902.72	58	6488.9	10554.9
H9	25					13.7	6.1	7.6			800.2	80.56	1837.85	4887.59	17.33	8589.34	857.33	19679.6	52550
Fig 2F				Suppl Fig 2
RD	HFD			Length (total), Neuron Structure (Neurite) (µm)	# Branch Points (total), Neuron Structure (Neurite)	Volume, Neuron Volume (Neurite) (µm³)	Surface Area, Neuron Volume (Neurite) (µm²)	No of LC mean	MDT (-1 hypoesthesia; +1 o 2 mechanical allodynia)	pinprick thresholds (-1 hypoesthesia; +1 o 2 hyperalgesia)	WDT	prevalent pain: Evoked (0) Spontaneous (1)	Severity (0-1-2-3)
5.78478e-05	1.74562e-05			666.05	75.2	1338.68	3598.39	17.33	2	2		0	2
0.00010671	2.48408e-05			549.31	57.47	1662.2	3818.01	3.67	-1	-1		1	2
9.80578e-05	3.88418e-05			131.24	10.62	702.68	1230.14	8	-1	-1		1	3
9.22246e-05	2.31235e-05			269.65	25.79	1088.64	2003.33	17.67	1	1		0	3
	4.74584e-05			230.12	20.04	1286.37	2076.07	13.67	2	2		0	2
				2246.89	245.14	4338.04	12583	8.67	-1	-1		1	3
				1008.99	115.47	2092.34	5538.33	16.33	1	1		0	2
				487.97	51.31	1042.37	2909.38	6	-1	-1		1	2
				1770.33	189.81	3720.01	10183.6	7.33	1	1		0	2
				84.28	6.13	400.19	774.63	9.33	1	0	0	1	2
				454.72	48.56	1064.98	2741.94	12.33	2	1	1	0	2
				41.89	2	250.44	479.38	8.33	-1	-1	-1	1	1
				67.2	4.67	318.92	663.18	1	0	-1	1	1	1
				916.26	102.5	1521.77	4682.03	0	0	-1	-1	1	1
				548.31	58.06	1069.36	3040.25	10	0	-1	-1	1	1

## Sheet: Figure 3 and Suppl Fig 3
mechanical allodynia vonFrey male with or without DT					Hanging hLC-DTR RD Male w/wo DT					LC density w/wo DT male
FIG 3B					FIG 3C					FIG 3D			FIG 3E
RD	RD+DTX	HFD	HFD+DTX		RD saline	RD DT	HFD	HFD+DTX		HFD+SALINE	HFD+DTX		HFD	HFD+DTX
0.40743	1.0911	0.06812	0.685671		30	30	30	24.25		395.556	100		0.5958	0.5982
0.96444	1.0911	0.16943	0.327062		30	30	7	27		493.333	88.8889		0.6078	0.555667
0.74272	0.882244	0.13947	0.505207		25.3333	19.6667	12	26		829.63	166.667		0.783333	0.3892
0.80283	0.770077	0.26266	0.554468		17.3333	28	4.5	26		577.778
1.11667	0.616521	0.3812	0.565138		22.3333	30	4.5	21		600
0.93393	0.439893	0.144272	0.302675		30	30	3.5	24.3333		622.222
			0.600459		30	25.3333	10.5	30
			0.722303				16.3333
SUPPL FIG 3B			SUPPL FIG 3C			SUPPL FIG 3E			SUPPL FIG 3F					SUPPL FIG 3G
VF MrgprdEgfp-hLCDTR male 10W			LC density MrgprdEGFP-hLCDTR male 10W			IENFD MrgprdEGFP-DTR			mechanical allodynia vonFrey female with or without DT					LC density female w/wo DT
HFD	HFD-DT		HFD saline	HFD DT		HFD saline	HFD-DT		RD	RD+DTX	HFD	HFD+DTX		HFD	HFD+DTX
0.374467	0.409132		648.424	315.289		0.017094	0.037392		1.66973	0.378381	0.226706	0.840893		614.815	472.222
0.400518	0.219456		395.556	350.982		0.022107	0.056665		1.30901	0.720732	0.226706	0.137468		652.778	272.222
0.191402	0.339561		493.333	386.675		0.057895	0.033239		1.5211	1.13598	0.731235	0.49268		861.111	100
0.316449	0.463021		829.63	178.465		0.045804	0.03344		0.611507		0.223615	0.142693		727.778
0.125368	0.203951		577.778			0.029332			0.421115		0.212792	0.129543
0.114298	0.662482		600			0.035232			0.888095		0.30667	0.201155
0.290151	0.36878		622.222						0.458711		0.16201
0.146652	0.626966								1.55197		0.100899
0.100354									0.491063
0.357762									0.787625
									0.886674

## Sheet: Suppl Fig 8
Suppl Fig 8K				Supp; Fig 8L
RD	HFD			RD	HFD
484.198	5681.84			373.188	265.551
232.781	2273.85			896.343	482.698
202.133	1856.94			535.781	318.981
318.564	1222.74			449.251	479.077
691.759	3259.61			653.733	249.387
650.381	2919.74			440	382.162
262.321	952.844			427.118	358.936
274.109	1149.95			596.721	341.984
461.118	1168.93			214.538	265.315
460.174	2036.08			290.312	332.156
438.367	1036.67			275.471	344.506
427.301	768.86			1097.25	662.676
346.014	710.66			828.357	297.395
448.63	679.813			742.296	330.043
291.573	1330.09			262.253	342.005
313.233	886.413			733.112	461.02
369.036	1019.39			438.264	262.723
304.625	503.064			269.584	248.422
369.745	399.791			438.241	368.527
365.496	735.976			408.001	269.972
462.092	446.795			339.062	566.502
636.792	3780.71			403.479	338.271
330.202	2059.78			456.016	252.777
186.137	2091.44			783.881	355.492
281.288	4113.18			428.901	372.969
453.206	2256.9			327.984	775.052
371.641	1204.75			363.191	312.007
358.242	1384.6			391.414	437.622
290.197	1640.48			293.051	708.447
260.488	1638.12			526.991	458.091
252.195	832.684			337.547	237.928
890.194	598.879			2586.9	3741.9
559.465	474.93			772.756	2887.96
517.642	707.218			1594.76	3570.79
313.303	704.313			1984.13	1776.29
888.201	838.134			754.28	1041.57
493.221	591.47			743.306	1649.84
520.549	716.529			594.362	1695.11
377.372	398.002			1119.96	3304.27
379.757	1658.01			2066.15	931.553
1041.88	842.73			819.151	2545.94
593.784	828.305			658.717	2248.26
490.758	1121.58			937.794	2287.8
965.257	514.055			631.41	2368.98
713.575	570.561			765.192	4146.66
1139.4	546.115			400.621	4120.27
1079.66	371.911			973.176	2374.45
532.301	760.517			1166.69	2415.67
302.279	476.123			850.374	2121.27
441.656	1206.21			1180.2	806.904
375.885	727.935			1513.63	1005.39
532.34	1094.13			856.922	3482.99
423.66	552.975			756.75	1589.71
624.509	623.482			441.588	2711.34
367.269	1340.69			2958.71	2531.05
428.788	944.439			1050.43	1080.97
270.559	1022.33			1446.15	2379.13
426.72	1147.62			1186.68	2152.45
857.075	1465.1			2451.48	1750.2
543.41	532.079			2356.39	3383.27
401.235	523.25			1112.63	2928.62
568.246	476.921			2844.61	4990.58
498.952	817.141			1209.29	3408.79
1166.73	611.374			1041.68	402.385
425.404	397.576			621.208	490.017
377.255	1150.04			860.765	263.975
605.192	694.373			1135.33	676.31
457.997	1208.13			1773.74	871.971
754.26	688.418			1467.44	552.888
800.476	2284.35			1388.54	304.225
317.174	639.463			4057.95	555.975
289.603	381.497			818.135	326.715
778.635	682.514			3158.91	483.155
377.882	508.299			1212.37	622.239
437.755	496.24			533.717	583.267
538.194	402.268			544.474	554.094
353.724	352.185			1711.83	508.083
481.375	493.25			405.627	419.923
428.726	625.273			1715.65	403.889
450.253	374.388			1840.98	605.63
523.659	479.989			2859.44	766.254
261.932	218.304			2404.58	555.635
315.508	318.526			1864.14	321.74
1343.76	674.712			593.755	357.223
596.452	878.983			1275.82	333.835
280.599	729.788			1794.39	445.169
332.744	665.828			1042.67	333.064
275.036	506.974			1449.77
372.072	506.974			3042.56
282.657	402.239			510.355
601.792	813.565			1429.04
304.851	581.456			1470.91
	669.868			1081.91
	473.895			4557.07
	640.328			1130.86
	596.11			1239.65
	481.119			2467.49
	522.204			4306.64
	292.562			2495.64
	385.23			1562.88
				2738.46
				1819.17
				2278.23
				779.248
				1094.97
				3886.23
				2096.88
				5017.97
				2860.33
				1604.77
				524.592
				1740.42
				2251.8
				2854.54
				2884.98
				508.453
				594.928
				1420.19
				974.947
				1987.44
				2296.35
				1159.12
				1346.81
				374.351
				433.436
				491.802

## Sheet: Figure 9 and Suppl Fig 9 
Fig 9B-D
Isoplexis Raw Data_Table_LogTransformed_RFU
	Donor	Stimulation	Stimulation	EGF	GM-CSF	IFN-g	IL-10	IL-13	IL-15	IL-17A	IL-5	IL-6	IP-10	MCP-1	MIF	MIP-1a	MIP-1b	PDGF-BB	TNF-a
0	HFD 12hrs	GMCSF	GMCSF	0	4.16	2.38	4.12	0	0	2.19	2.47	0	0	1.92	4.22	0	1.77	0	4.26
1	RD 12hrs	GMCSF	GMCSF	0	4.64	2.44	4.25	0	0	2.16	2.43	0	0	1.5	4.18	0	1.94	0	4.23
2	HFD 2hrs	None	None	0	0	2.18	4.46	0	0	2.18	2.48	0	0	1.63	4.44	0	0	1.29	4.42
3	RD 2hrs	None	None	0	0	2.15	4.31	1.62	0	2.38	2.65	0	0	1.61	4.24	0	0	1.97	4.29
4	HFD 12hrs	TNFa	TNFa	0	0	2.34	4.3	0	0	2.07	2.36	0	0	2.44	4.34	0	0	0	4.68
5	HFD 24hrs	TNFa	TNFa	0.4	0	0	3.17	0	0	0	1.23	0	0	1.82	3.17	0	0	0	4.21
6	RD 12hrs	TNFa	TNFa	0	0	2.42	4.49	1.63	0	2.04	2.44	0	0	2.31	4.3	0	0	1.64	4.77
7	RD 24hrs	TNFa	TNFa	0	0	0	3.06	0	0	0	1.15	0	0	1.18	3.17	0	1.71	0	4.08
Fig 9B-D
Isoplexis Raw Data_Table_LogTransformed_pgml
	Donor	Stimulation	Stimulation	EGF	GM-CSF	IFN-g	IL-10	IL-13	IL-15	IL-17A	IL-5	IL-6	IP-10	MCP-1	MIF	MIP-1a	MIP-1b	PDGF-BB	TNF-a
0	HFD 12hrs	GMCSF	GMCSF	0	3.55	1.03	3.61	0	0	1.32	0.95	0	0	1.32	3.63	0	1.2	0	3.05
1	RD 12hrs	GMCSF	GMCSF	0	4.05	1.1	3.75	0	0	1.29	0.9	0	0	0.9	3.59	0	1.38	0	3
2	HFD 2hrs	None	None	0	0	0.79	3.98	0	0	1.31	0.96	0	0	1.02	3.86	0	0	0.46	3.28
3	RD 2hrs	None	None	0	0	0.76	3.82	0.11	0	1.52	1.18	0	0	1.01	3.65	0	0	1.23	3.09
4	HFD 12hrs	TNFa	TNFa	0	0	0.98	3.8	0	0	1.21	0.81	0	0	1.84	3.76	0	0	0	3.65
5	HFD 24hrs	TNFa	TNFa	0	0	0	2.58	0	0	0	0	0	0	1.22	2.56	0	0	0	2.97
6	RD 12hrs	TNFa	TNFa	0	0	1.08	4.01	0.12	0	1.17	0.91	0	0	1.71	3.72	0	0	0.86	3.77
7	RD 24hrs	TNFa	TNFa	0	0	0	2.46	0	0	0	0	0	0	0.58	2.56	0	1.14	0	2.79
Suppl. Fig. 9C
HFD +Vehicle	HFD +CCR2RA
711.111	622.222
655.556	496.296
Fig. 9F
	HFD + vehicle							HFD+ ccr2ra
Baseline	0.100899	0.173212	0.22943	0.114298	0.103316	0.073606		0.146652	0.222099	0.100899	0.114298	0.200137	0.103316	0.200137	0.103316
1h	0.30872	0.119238	1.00342	0.114298	0.538831	0.228308		1.86078	1.7314	0.233633	0.510425	0.601403	0.351914	0.856961	0.146652
2h	0.636887	0.214781	0.729774	0.100899	0.374151	0.146652		0.720732	2.10111	0.268187	0.229414	0.369758	0.129543	0.173212	0.129543
4h	0.114298	0.114298	0.645196	0.165513	0.223615	0.158235		0.281142	1.41339	0.142693	0.309891	0.614511	0.312702	0.312887	0.183103
